# Supplementary material for: Wind Exposure Regulates Water Oxygenation in Densely Vegetated Shallow Lakes
Source: Plants (Basel). 2021 Jun 22;10(7):1269. doi: 10.3390/plants10071269 (PMC8309138; doi:10.3390/plants10071269)
Supplement: Supplementary file 1 [file plants-10-01269-s001.zip]

Archive with 12 entries (12 files):
- Figure S1.JPG
- Figure S10.JPG
- Figure S11.JPG
- Figure S12.JPG
- Figure S2.JPG
- Figure S3.JPG
- Figure S4.JPG
- Figure S5.JPG
- Figure S6.JPG
- Figure S7.JPG
- Figure S8.JPG
- Figure S9.JPG
